# Supplementary material for: Whole-genome Sequencing Reveals Autooctoploidy in Chinese Sturgeon and Its Evolutionary Trajectories
Source: Genomics Proteomics Bioinformatics. 2023 Dec 13;22(1):qzad002. doi: 10.1093/gpbjnl/qzad002 (PMC11425059; doi:10.1093/gpbjnl/qzad002)
Supplement: qzad002_Supplementary_Data [file qzad002_supplementary_data.zip]

Archive with 34 entries (34 files):
- Figure S9.pdf
- Figure S10.pdf
- Figure S11.pdf
- Figure S12.pdf
- Figure S13.pdf
- File S1  Supplementary information.docx
- Supplementary material captions.docx
- Table S1-new.docx
- Table S2-by JieLiu-wbz.docx
- Table S3-by JieLiu-wbz.docx
- Table S4-by JieLiu by Chi by wbz.docx
- Table S5-by JieLiu.xlsx
- Table S6-by JieLiu by Chi by wbz.docx
- Table S7-by JieLiu by Chi-wbz.docx
- Table S8-by JieLiu by Chi-wbz.docx
- Table S9-by JieLiu by Chi-wbz.docx
- Table S10-by JieLiu-wbz.docx
- Table S11-by JieLiu by Chi-wbz.docx
- Table S12-by JieLiu by Chi by wbz by Chi.docx
- Table S13-by JieLiu by Chi-wbz.docx
- Table S14-by JieLiu by Chi-wbz.docx
- Table S15-by JieLiu.docx
- Table S16-by JieLiu-wbz.docx
- Table S17-by JieLiu.xlsx
- Table S18-by JieLiu by Chi-wbz.docx
- Table S19-by JieLiu-Chi112723.xlsx
- Figure S8.pdf
- Figure S1.pdf
- Figure S2 .pdf
- Figure S3.pdf
- Figure S4-Au111623.pdf
- Figure S5.pdf
- Figure S6.pdf
- Figure S7.pdf
