# Supplementary material for: Whole-genome Sequencing Reveals Autooctoploidy in Chinese Sturgeon and Its Evolutionary Trajectories
Source: Genomics Proteomics Bioinformatics. 2023 Dec 13;22(1):qzad002. doi: 10.1093/gpbjnl/qzad002 (PMC11425059; doi:10.1093/gpbjnl/qzad002)
Supplement: qzad002_Supplementary_Data [file qzad002_supplementary_data.zip › Table S5-by JieLiu.xlsx]

## Sheet: Sheet1
Table S5 Statistics of chromosome relative length of Acipener sinensis
Pseudochromosome ID	P	q	Length
1	2.93	3.322	6.252
2	3.1	3.322	6.422
3	2.913	3.197	6.11
4	3.214	3.311	6.525
5	2.847	3.41	6.257
6	2.663	2.91	5.573
7	2.407	3.337	5.744
8	2.345	3.126	5.471
9	2.601	2.856	5.457
10	2.449	3.055	5.504
11	2.494	2.491	4.985
12	2.542	2.447	4.989
13	2.397	2.772	5.169
14	2.396	2.558	4.954
15	2.255	2.383	4.638
16	2	2.808	4.808
17	1.897	2.7	4.597
18	1.325	3.324	4.649
19	1.836	2.681	4.517
20	1.731	2.574	4.305
21	2.232	1.957	4.189
22	1.905	1.858	3.763
23	1.564	2.039	3.603
24	1.745	1.838	3.583
25	2.25	1.957	4.207
26	1.816	1.914	3.73
27	1.579	2.039	3.618
28	1.714	1.892	3.606
29	1.537	1.881	3.418
30	1.338	1.825	3.163
31	1.558	1.951	3.509
32	1.518	1.722	3.24
33	1.499	1.573	3.072
34	1.352	1.597	2.949
35	1.602	1.574	3.176
36	1.631	1.618	3.249
37	1.48	1.662	3.142
38	1.484	1.339	2.823
39	1.232	1.44	2.672
40	1.33	1.351	2.681
41	1.125	1.459	2.584
42	1.155	1.487	2.642
43	1.267	1.422	2.689
44	1.028	1.436	2.464
45	1.157	1.215	2.372
46	0.884	1.246	2.13
47	1.048	1.194	2.242
48	1.116	1.119	2.235
49	1.153	1.571	2.724
50	0.819	1.709	2.528
51	0.809	1.517	2.326
52	0.619	1.322	1.941
53	0.862	0.94	1.802
54	0.883	1.159	2.042
55	1.105	1.103	2.208
56	1.097	1.087	2.184
57	0.907	0.955	1.862
58	1.136	1.075	2.211
59	0.83	1.098	1.928
60	1.068	1.256	2.324
61	0.843	1.11	1.953
62	0.794	0.908	1.702
63	0.912	1.05	1.962
64	0.902	0.976	1.878
65	0.893	0.914	1.807
66	0.897	0.981	1.878
67	0.987	1.065	2.052
68	0.989	0.963	1.952
69	0.822	0.988	1.81
70	0.868	1.06	1.928
71	1.092	0.869	1.961
72	0.887	0.976	1.863
73	1.13	1.147	2.277
74	0.911	1.311	2.222
75	1.07	1.157	2.227
76	1.078	1.012	2.09
77	0.938	0.96	1.898
78	0.825	1.105	1.93
79	0.722	0.934	1.656
80	0.849	0.941	1.79
81	0.817	0.899	1.716
82	0.914	0.957	1.871
83	0.592	1.187	1.779
84	0.802	0.832	1.634
85	0.784	1.021	1.805
86	0.749	0.983	1.732
87	0.653	1.025	1.678
88	0.696	1.015	1.711
89	0.5	0.631	1.131
90	0.54	0.806	1.346
91	0.83	0.925	1.755
92	0.608	1.084	1.692
93	0.539	0.682	1.221
94	0.604	0.847	1.451
95	0.692	0.53	1.222
96	0.643	0.732	1.375
97	1.088	0	1.088
98	1.088	0	1.088
99	1.029	0	1.029
100	0.583	0.597	1.18
101	0.737	2.025	2.762
102	0.799	1.97	2.769
103	0	1.884	1.884
104	0	2.018	2.018
105	0	2.491	2.491
106	0	2.3207	2.3207
107	0	2.066	2.066
108	0	2.054	2.054
109	0	1.843	1.843
110	0	1.72	1.72
111	0	1.424	1.424
112	0	1.816	1.816
113	0	1.392	1.392
114	0	1.569	1.569
115	0	1.218	1.218
116	0	1.162	1.162
117	0	1.155	1.155
118	0	1.363	1.363
119	0	0.57	0.57
120	0	0.96	0.96
121	0	0.921	0.921
122	0	1.104	1.104
123	0	1.222	1.222
124	0	1.021	1.021
125	0	0.991	0.991
126	0	1.033	1.033
127	0	1.296	1.296
128	0	1.048	1.048
129	0	1.123	1.123
130	0	1.132	1.132
131	0	1.023	1.023
132	0	0.948	0.948
133	0	1.05	1.05
134	0	1.172	1.172
135	0	0.939	0.939
136	0	0.945	0.945
137	0	1	1
138	0	1	1
139	0	1	1
140	0	1	1
141	0	1	1
142	0	1	1
143	0	1	1
144	0	1	1
145	0	1	1
146	0	1	1
147	0	1	1
148	0	1	1
149	0	1	1
150	0	1	1
151	0	1	1
152	0	1	1
153	0	1	1
154	0	1	1
155	0	1	1
156	0	1	1
157	0	1	1
158	0	1	1
159	0	1	1
160	0	1	1
161	0	0.9	0.9
162	0	0.9	0.9
163	0	0.9	0.9
164	0	0.9	0.9
165	0	0.9	0.9
166	0	0.9	0.9
167	0	0.9	0.9
168	0	0.9	0.9
169	0	0.9	0.9
170	0	0.9	0.9
171	0	0.9	0.9
172	0	0.9	0.9
173	0	0.9	0.9
174	0	0.9	0.9
175	0	0.9	0.9
176	0	0.9	0.9
177	0	0.9	0.9
178	0	0.9	0.9
179	0	0.9	0.9
180	0	0.9	0.9
181	0	0.9	0.9
182	0	0.9	0.9
183	0	0.9	0.9
184	0	0.9	0.9
185	0	0.8	0.8
186	0	0.8	0.8
187	0	0.8	0.8
188	0	0.8	0.8
189	0	0.8	0.8
190	0	0.8	0.8
191	0	0.8	0.8
192	0	0.8	0.8
193	0	0.8	0.8
194	0	0.8	0.8
195	0	0.8	0.8
196	0	0.8	0.8
197	0	0.8	0.8
198	0	0.8	0.8
199	0	0.8	0.8
200	0	0.8	0.8
201	0	0.8	0.8
202	0	0.8	0.8
203	0	0.8	0.8
204	0	0.8	0.8
205	0	0.8	0.8
206	0	0.8	0.8
207	0	0.8	0.8
208	0	0.8	0.8
209	0	0.7	0.7
210	0	0.7	0.7
211	0	0.7	0.7
212	0	0.7	0.7
213	0	0.7	0.7
214	0	0.7	0.7
215	0	0.7	0.7
216	0	0.7	0.7
217	0	0.7	0.7
218	0	0.7	0.7
219	0	0.7	0.7
220	0	0.7	0.7
221	0	0.7	0.7
222	0	0.7	0.7
223	0	0.7	0.7
224	0	0.7	0.7
225	0	0.6	0.6
226	0	0.6	0.6
227	0	0.6	0.6
228	0	0.6	0.6
229	0	0.6	0.6
230	0	0.6	0.6
231	0	0.6	0.6
232	0	0.6	0.6
233	0	0.5	0.5
234	0	0.5	0.5
235	0	0.5	0.5
236	0	0.5	0.5
237	0	0.5	0.5
238	0	0.5	0.5
239	0	0.5	0.5
240	0	0.5	0.5
241	0	0.4	0.4
242	0	0.4	0.4
243	0	0.4	0.4
244	0	0.4	0.4
245	0	0.4	0.4
246	0	0.4	0.4
247	0	0.4	0.4
248	0	0.4	0.4
249	0	0.3	0.3
250	0	0.3	0.3
251	0	0.3	0.3
252	0	0.3	0.3
253	0	0.3	0.3
254	0	0.3	0.3
255	0	0.3	0.3
256	0	0.3	0.3
257	0	0.3	0.3
258	0	0.3	0.3
259	0	0.3	0.3
260	0	0.3	0.3
261	0	0.3	0.3
262	0	0.3	0.3
263	0	0.3	0.3
264	0	0.3	0.3
