# Supplementary material for: Whole-genome Sequencing Reveals Autooctoploidy in Chinese Sturgeon and Its Evolutionary Trajectories
Source: Genomics Proteomics Bioinformatics. 2023 Dec 13;22(1):qzad002. doi: 10.1093/gpbjnl/qzad002 (PMC11425059; doi:10.1093/gpbjnl/qzad002)
Supplement: qzad002_Supplementary_Data [file qzad002_supplementary_data.zip › Table S17-by JieLiu.xlsx]

## Sheet: 17.TE famlily statistics
Table S17 Statistics of TE families in the 10 block-pairs (bp / 1 Mb)
TE family		Pair1_S1	Pair1_S2	Pair2_S1	Pair2_S2	Pair3_S1	Pair3_S2	Pair4_S1	Pair4_S2	Pair5_S1	Pair5_S2	Pair6_S1	Pair6_S2	Pair7_S1	Pair7_S2	Pair8_S1	Pair8_S2	Pair9_S1	Pair9_S2	Pair10_S1	Pair10_S2	Proportion for bolocs of differential TE family
LTR/Gypsy/LTR_FINDER_Contig2157_460_ltr		0	624.45	0	18.47	482.22	24.33	783.25	0	283.87	363.11	304.9	0	0	206	0	388.86	0	0	0	1083.58	0.7
LINE/L1-Tx1/LTR_FINDER_Contig2045_7914_ltr		0	0	551.96	0	180.18	0	0	0	395.63	0	424.66	0	0	570.29	2160.48	0	0	0	0	698.93	0.6
LINE/L1-Tx1/LTR_FINDER_Contig2942_80_ltr		289.32	0	355.09	0	0	914.02	0	316.32	0	6.26	0	80.38	210.74	0	156.2	385.18	336.35	0	0	0	0.6
LTR/Gypsy-Cigr/LTR_FINDER_Contig2329_184_ltr		295.8	0	239.67	0	0	0	456.22	0	0	0	0	288.57	0	0	0	0	354.01	0	402.44	0	0.6
LTR/Gypsy/LTR_FINDER_Contig1933_5_ltr		289.32	0	278.04	146.74	0	0	386.73	0	0	361.46	0	279.16	0	411.45	0	0	0	0	380.88	0	0.6
LTR/Gypsy/LTR_FINDER_Contig1960_151_ltr		4.14	17.45	46.29	390.7	545.38	0	0	0	0	380.3	321.35	0	2.71	210.32	402.22	0	0	0	0	0	0.6
LTR/Gypsy/LTR_FINDER_Contig1977_204_ltr		0	606.68	2.66	0	0	0	0	390.58	17.56	352.37	0	273.12	204.41	0	17.21	0	0	0	0	491.67	0.6
LTR/Gypsy/LTR_FINDER_Contig1980_1335_ltr		0	0	0	334.46	447.17	0	246.88	0	0	677.3	0	0	0	0	737.26	0	0	0	356.3	0	0.6
LTR/Gypsy/LTR_FINDER_Contig2032_135_ltr		0	625.72	149.31	28.45	0	0	45.27	397.59	603.25	11.54	15.73	53.56	243.32	14.42	424.52	3.22	344.12	0	40.22	7.97	0.6
LTR/Gypsy/LTR_FINDER_Contig2047_77_ltr		341.83	29.14	147.15	125.81	0	433.5	5.69	15.44	0	0	23.88	244.43	289.31	0.59	17.94	591.96	70.24	0	352.24	4.21	0.6
LTR/LTR/LTR_FINDER_Contig766_9_ltr		36.48	8.14	150.33	12.7	0	464.3	0	469.88	0	364.53	310.83	6.42	15.16	206.81	394.28	0	0	0	9.07	0	0.6
DNA/CMC-EnSpm/LTR_FINDER_Contig2411_229_ltr		0	0	0	215.16	0	0	592.5	0	0	0	0	0	224.52	0	0	578.56	0	0	749.99	0	0.5
DNA/DNA/LTR_FINDER_Contig2148_69_ltr		0	0	403.75	0	1476.23	7.8	0	0	909.72	0	0	0	0	337.81	0	976.61	0	0	0	0	0.5
DNA/hAT-hAT19/LTR_FINDER_Contig3219_17_ltr		28.28	1000.32	90.1	315.55	1008.95	51.69	9.2	793.27	3.69	45.18	32.8	21.21	219.14	35.53	18.14	707.54	80.82	56.5	860.43	6.51	0.5
LINE/CR1/CR1-7B_Gav_pol		1643.83	141.53	489.75	787.81	1209.07	1021	334.37	0	0	603.27	661.12	0	583.5	299.81	0	585.06	0	411.63	1636.09	1061.04	0.5
LINE/CR1/LTR_FINDER_Contig2133_332_ltr		221.39	7.09	53	125.1	0	451.83	43.29	63.79	10.03	49.11	90.2	2.71	300.95	16.96	202.86	18.73	450.14	26.05	0	28.04	0.5
LINE/CR1/LTR_FINDER_Contig2252_40_ltr		0	390.89	0	0	324.25	0	0	0	0	0	0	356.5	270.94	72.45	264.95	0	0	0	274.11	0	0.5
LINE/CR1/LTR_FINDER_Contig2277_103_ltr		2.54	362.12	457.06	0.37	0	539.38	456.62	489.13	328.88	420.02	343.63	340.18	486.6	243.07	0	1537.03	4.12	0	445.69	0	0.5
LINE/L1/LTR_FINDER_Contig1695_13_ltr		0	470.76	0	2.46	0	0	0	0	221.01	0	0	284.34	213.16	0	0	299.63	0	0	4.89	0	0.5
LINE/L1-Tx1/LTR_FINDER_Contig1705_1_ltr		377.97	8.57	0	200.2	560.88	0	0	0	7.82	0	0	0	33.14	0	603.56	0	0	0	505.93	0	0.5
