# Supplementary material for: Whole-genome Sequencing Reveals Autooctoploidy in Chinese Sturgeon and Its Evolutionary Trajectories
Source: Genomics Proteomics Bioinformatics. 2023 Dec 13;22(1):qzad002. doi: 10.1093/gpbjnl/qzad002 (PMC11425059; doi:10.1093/gpbjnl/qzad002)
Supplement: qzad002_Supplementary_Data [file qzad002_supplementary_data.zip › Table S19-by JieLiu-Chi112723.xlsx]

## Sheet: 19.merge.chr.table.sort.stat
Table S19 Statistics of three topological structures in large chromosomes and small chromosomes of three Acipenseriforme species
Chromosome type [Large (L)/Small (S)]	Pesudochromosome name				Type of topological structure				Proportion of AORe	Proportion of LORe
	Acipenser sinensis	Acipenser ruthenus	Polyodon spathula		PSR-PSR	PP-SR-SR	PP-SS-RR
L	Chr05				128	6	1		0.955224	0.0447761
L	Chr06				128	6	1		0.955224	0.0447761
L		NC_048327.1			128	6	1		0.955224	0.0447761
L		NC_048328.1			128	6	1		0.955224	0.0447761
L			NC_054538.1		128	6	1		0.955224	0.0447761
L			NC_054539.1		128	6	1		0.955224	0.0447761
L	Chr01				103	26	1		0.79845	0.20155
L	Chr02				103	26	1		0.79845	0.20155
L		NC_048325.1			103	26	1		0.79845	0.20155
L		NC_048326.1			103	26	1		0.79845	0.20155
L			NC_054536.1		103	26	1		0.79845	0.20155
L			NC_054537.1		103	26	1		0.79845	0.20155
L	Chr03				86	4	22		0.955556	0.0444444
L	Chr04				86	4	0		0.955556	0.0444444
L		NC_048323.1			86	4	10		0.955556	0.0444444
L		NC_048324.1			86	4	12		0.955556	0.0444444
L			NC_054534.1		86	4	11		0.955556	0.0444444
L			NC_054535.1		86	4	11		0.955556	0.0444444
S		NC_048335.1			39	24	1		0.619048	0.380952
S			NC_054551.1		36	26	3		0.580645	0.419355
S	Chr19				26	2	1		0.928571	0.0714286
S		NC_048337.1			26	2	1		0.928571	0.0714286
S			NC_054543.1		26	37	1		0.412698	0.587302
S			NC_054559.1		26	2	1		0.928571	0.0714286
S	Chr12				23	39	3		0.370968	0.629032
S		NC_048332.1			23	39	3		0.370968	0.629032
S			NC_054544.1		23	31	1		0.425926	0.574074
S			NC_054546.1		22	45	0		0.328358	0.671642
S		NC_048329.1			21	60	3		0.259259	0.740741
S	Chr11				20	15	1		0.571429	0.428571
S	Chr13				20	40	2		0.333333	0.666667
S		NC_048333.1			20	40	2		0.333333	0.666667
S			NC_054547.1		20	40	2		0.333333	0.666667
S	Chr43				19	2	1		0.904762	0.0952381
S	Chr17				13	22	0		0.371429	0.628571
S	Chr18				13	22	0		0.371429	0.628571
S		NC_048334.1			13	15	1		0.464286	0.535714
S	Chr14				10	16	0		0.384615	0.615385
S		NC_048340.1			10	16	0		0.384615	0.615385
S	Chr15				9	20	0		0.310345	0.689655
S	Chr16				9	26	0		0.257143	0.742857
S		NC_048339.1			9	23	0		0.28125	0.71875
S		NC_048344.1			9	23	0		0.28125	0.71875
S			NC_054554.1		9	23	0		0.28125	0.71875
S	Chr09				8	38	3		0.173913	0.826087
S	Chr10				8	38	3		0.173913	0.826087
S	Chr27				8	19	0		0.296296	0.703704
S	Chr28				8	19	0		0.296296	0.703704
S		NC_048336.1			8	38	3		0.173913	0.826087
S		NC_048345.1			8	19	0		0.296296	0.703704
S		NC_048348.1			8	19	0		0.296296	0.703704
S			NC_054540.1		8	38	3		0.173913	0.826087
S			NC_054541.1		8	38	3		0.173913	0.826087
S			NC_054550.1		8	19	0		0.296296	0.703704
S			NC_054552.1		8	19	0		0.296296	0.703704
S	Chr07				3	30	2		0.0909091	0.909091
S	Chr08				3	28	2		0.0967742	0.903226
S		NC_048330.1			3	29	1		0.09375	0.90625
S		NC_048331.1			3	29	3		0.09375	0.90625
S			NC_054542.1		3	29	2		0.09375	0.90625
S			NC_054548.1		3	29	2		0.09375	0.90625
Note: Here we classfied chromosomes based on size; L represents macro-chromosome and S represents micro-chromosome.
